# Supplementary material for: Phosphorylated Trehalose Suppresses the Denaturation of Myofibrillar Proteins in Peeled Shrimp (Litopenaeus vannamei) during Long-Term Frozen Storage
Source: Foods. 2022 Oct 13;11(20):3189. doi: 10.3390/foods11203189 (PMC9602034; doi:10.3390/foods11203189)
Supplement: Supplementary file 1 [file foods-11-03189-s001.zip]

Archive with 1 entries (1 files):
- foods-1924806-supplementary.pdf
